# Supplementary material for: Transcriptomic and Epitranscriptomic Landscape of Integrated HTLV-1 in MT2 Cells
Source: Viruses. 2025 Dec 30;18(1):57. doi: 10.3390/v18010057 (PMC12846610; doi:10.3390/v18010057)
Supplement: Supplementary file 1 [file viruses-18-00057-s001.zip]

Archive with 4 entries (4 files):
- figure S1.pdf
- figure S2.pdf
- Table S1.pdf
- Table S2.pdf
